# Supplementary material for: Sex and APOE Genotype Alter the Basal and Induced Inflammatory States of Primary Microglia from APOE Targeted Replacement Mice
Source: Int J Mol Sci. 2022 Aug 29;23(17):9829. doi: 10.3390/ijms23179829 (PMC9456163; doi:10.3390/ijms23179829)
Supplement: Supplementary file 1 [file ijms-23-09829-s001.zip]

Archive with 1 entries (1 files):
- ijms-1850673-supplementary.pdf
